# Supplementary material for: A new species of the genus Cenocorixa (Hemiptera, Heteroptera, Corixidae) from China
Source: Zookeys. 2021 Aug 6;1055:89–94. doi: 10.3897/zookeys.1055.63567 (PMC8363600; doi:10.3897/zookeys.1055.63567)
Supplement: XML Treatment for Cenocorixa yuanjiangensis [file zookeys.1055.63567-treatment1.xml]

<!DOCTYPE tp:taxon-treatment
  PUBLIC "-//TaxonX//DTD Taxonomic Treatment Publishing DTD v0 20100105//EN" "tax-treatment-NSO.dtd">
<tp:taxon-treatment xmlns:tp="http://www.plazi.org/taxpub"><tp:treatment-meta><kwd-group><label>Taxon classification</label><kwd><named-content xmlns:xlink="http://www.w3.org/1999/xlink" content-type="kingdom">Animalia</named-content></kwd><kwd><named-content xmlns:xlink="http://www.w3.org/1999/xlink" content-type="order">Hemiptera</named-content></kwd><kwd><named-content xmlns:xlink="http://www.w3.org/1999/xlink" content-type="family">Corixidae</named-content></kwd></kwd-group><mixed-citation publication-type="journal"><person-group><name><surname>Xie</surname><given-names>Tong-Yin</given-names></name><name><surname>Liu</surname><given-names>Guo-Qing</given-names></name></person-group><article-title>A new species of the genus <italic><tp:taxon-name><tp:taxon-name-part taxon-name-part-type="genus" reg="Cenocorixa">Cenocorixa</tp:taxon-name-part></tp:taxon-name></italic> (<tp:taxon-name><tp:taxon-name-part taxon-name-part-type="order">Hemiptera</tp:taxon-name-part></tp:taxon-name>, <tp:taxon-name><tp:taxon-name-part taxon-name-part-type="suborder">Heteroptera</tp:taxon-name-part></tp:taxon-name>, <tp:taxon-name><tp:taxon-name-part taxon-name-part-type="family">Corixidae</tp:taxon-name-part></tp:taxon-name>) from China</article-title><source>Zookeys</source><day>06</day><month>8</month><year>2021</year><volume>1055</volume><fpage>89</fpage><lpage>94</lpage><pub-id pub-id-type="doi">10.3897/zookeys.1055.63567</pub-id></mixed-citation></tp:treatment-meta><tp:nomenclature><tp:taxon-name>
              <object-id xmlns:xlink="http://www.w3.org/1999/xlink" content-type="arpha" xlink:type="simple">E7333BC5-94A9-506B-B2AA-A9BA78157417</object-id>
              <tp:taxon-name-part taxon-name-part-type="genus" reg="Cenocorixa">Cenocorixa</tp:taxon-name-part>
              <tp:taxon-name-part taxon-name-part-type="species" reg="yuanjiangensis">yuanjiangensis</tp:taxon-name-part>
              <object-id xmlns:xlink="http://www.w3.org/1999/xlink" content-type="zoobank" xlink:type="simple">http://zoobank.org/88B196AD-A8AA-4000-AE62-9F5B58BC8345</object-id>
            </tp:taxon-name><tp:taxon-status xmlns:xlink="http://www.w3.org/1999/xlink" xlink:type="simple">sp. nov.</tp:taxon-status><xref ref-type="fig" rid="F1">Figures 1</xref><xref ref-type="fig" rid="F2">, 2</xref></tp:nomenclature><tp:treatment-sec sec-type="type material" id="SECID0EPJAC"><title>Type material.</title><p><bold><italic>Holotype</italic></bold> ♂, <bold>China</bold>: Yuanjiang Wangxiangtai Nature Reserve [元江望乡台保护区], <named-content xmlns:xlink="http://www.w3.org/1999/xlink" content-type="dwc:verbatimCoordinates" xlink:type="simple"><named-content content-type="geo-json" specific-use="{&#34;type&#34;:&#34;Point&#34;,&#34;coordinates&#34;:[101.920000,23.380000]}" id="NCID0E6JAC" xlink:type="simple">23.38°N, 101.92°E</named-content></named-content>, Yunnan Province, alt. 2020 m, 19.VII.2006, Ming LI leg. <bold><italic>Paratypes</italic></bold>: same date as holotype, 3♂ 9♀.</p><fig id="F1" position="float" orientation="portrait"><object-id xmlns:xlink="http://www.w3.org/1999/xlink" content-type="doi" xlink:type="simple">10.3897/zookeys.1055.63567.figure1</object-id><object-id xmlns:xlink="http://www.w3.org/1999/xlink" content-type="arpha" xlink:type="simple">34796C38-FA7D-59F2-BD64-2D88BDAFEEC6</object-id><label>Figure 1.</label><caption><p>Dorsal habitus of <italic><tp:taxon-name><tp:taxon-name-part taxon-name-part-type="genus" reg="Cenocorixa">Cenocorixa</tp:taxon-name-part><tp:taxon-name-part taxon-name-part-type="species" reg="yuanjiangensis">yuanjiangensis</tp:taxon-name-part></tp:taxon-name></italic> sp. nov. <bold>A</bold> male <bold>B</bold> female.</p></caption><graphic xmlns:xlink="http://www.w3.org/1999/xlink" xlink:href="zookeys-1055-089-g001.jpg" position="float" orientation="portrait" xlink:type="simple" id="oo_575250.jpg"><uri content-type="original_file" xlink:type="simple">https://binary.pensoft.net/fig/575250</uri></graphic></fig></tp:treatment-sec><tp:treatment-sec sec-type="diagnosis" id="SECID0EDLAC"><title>Diagnosis.</title><p>The new species is morphologically similar to <italic><tp:taxon-name><tp:taxon-name-part taxon-name-part-type="genus" reg="Cenocorixa">C.</tp:taxon-name-part><tp:taxon-name-part taxon-name-part-type="species" reg="crestiforma">crestiforma</tp:taxon-name-part></tp:taxon-name></italic> Ren &amp; Zhu, 2010, from which it can be separated by the outline of the male pala (Figs <xref ref-type="fig" rid="F2">2A</xref>, <xref ref-type="fig" rid="F3">3B</xref>), the distinct pronotal carina on anterior part of pronotum, the feature of strigil (Figs <xref ref-type="fig" rid="F2">2F</xref>, <xref ref-type="fig" rid="F3">3E</xref>), and the right paramere (Fig. <xref ref-type="fig" rid="F2">2E, G</xref>). The <italic><tp:taxon-name><tp:taxon-name-part taxon-name-part-type="genus" reg="Cenocorixa">Cenocorixa</tp:taxon-name-part></tp:taxon-name></italic> of China are somewhat smaller than species from the Nearctic, varying from 5.10 to 5.80 mm in length. The Nearctic <italic><tp:taxon-name><tp:taxon-name-part taxon-name-part-type="genus" reg="Cenocorixa">Cenocorixa</tp:taxon-name-part></tp:taxon-name></italic> are distinguished by the presence of the abdominal strigil and by the narrower, more reticulate dark bands of the hemelytra, which tend to form longitudinal stripes (<xref ref-type="bibr" rid="B5">Lauck 1979</xref>).</p><fig id="F2" position="float" orientation="portrait"><object-id xmlns:xlink="http://www.w3.org/1999/xlink" content-type="doi" xlink:type="simple">10.3897/zookeys.1055.63567.figure2</object-id><object-id xmlns:xlink="http://www.w3.org/1999/xlink" content-type="arpha" xlink:type="simple">84F1D757-DE64-5FA4-86FF-F93339320256</object-id><label>Figure 2.</label><caption><p>Male of <italic><tp:taxon-name><tp:taxon-name-part taxon-name-part-type="genus" reg="Cenocorixa">Cenocorixa</tp:taxon-name-part><tp:taxon-name-part taxon-name-part-type="species" reg="yuanjiangensis">yuanjiangensis</tp:taxon-name-part></tp:taxon-name></italic> sp. nov. <bold>A</bold> tibia <bold>B</bold> metaxyphus <bold>C</bold> pronotal carina <bold>D</bold> antenna <bold>E</bold> left paramere <bold>F</bold> seventh abdominal segment (strigil) <bold>G</bold> right paramere.</p></caption><graphic xmlns:xlink="http://www.w3.org/1999/xlink" xlink:href="zookeys-1055-089-g002.jpg" position="float" orientation="portrait" xlink:type="simple" id="oo_575251.jpg"><uri content-type="original_file" xlink:type="simple">https://binary.pensoft.net/fig/575251</uri></graphic></fig></tp:treatment-sec><tp:treatment-sec sec-type="description" id="SECID0EAOAC"><title>Description.</title><p>Measurements: Male: Length of body 5.35 mm, width of body 1.72 mm; length of head 0.4 mm, width of head 1.72 mm, width of an eye 0.8 mm, interocular space 0.61 mm; length of pronotum 0.88 mm, width of pronotum 1.53 mm; length of pala 0.50 mm, width of median 0.17 mm; length of front tibia 0.33 mm, length of front femur 0.61 mm; length of segments of mesoleg: femur: tibia: tarsus: claw = 1.88: 0.91: 0.63: 0.80. length of forewing 4.50 mm, length of claval suture 2.11 mm, length of pruinose area of claval suture 0.82 mm; length of prenodal pruinose area of embolium 1.81 mm, length of postnodal pruinose area of embolium 1.02 mm. female: length of body 5.37 mm and width 2.02 mm; length of head 0.33 mm, width of head 1.88 mm, width of an eye 0.82 mm, interocular space 0.68mm; length of pronotum 0.70 mm, width of pronotum 1.58 mm; length of pala 0.59 mm, width of median 0.17 mm; length of front tibia 0.32 mm, length of front femur 0.62 mm; length of segments of mesoleg: femur: tibia: tarsus: claw = 1.81: 0.90: 0.62: 0.79; length of forewing 4.6 mm, length of claval suture 2.12 mm, length of pruinose area of claval suture 1.03 mm.</p><p>Moderately large and hairy, varying from 5.10 to 5.37 mm in length. Pattern on hemelytra consisting of numerous small, irregular, broken and anastomosing figures. Postocular space narrow; face depressed in male (Fig. <xref ref-type="fig" rid="F1">1A, B</xref>); median pronotal carina evident only on anterior third (Fig. <xref ref-type="fig" rid="F2">2C</xref>). Male pala broad, with longitudinal ridge on outside, at least basally; abdominal asymmetry dextral; strigil moderately large (Fig. <xref ref-type="fig" rid="F2">2F</xref>).</p></tp:treatment-sec><tp:treatment-sec sec-type="Color" id="SECID0ETOAC"><title>Color.</title><p>Body brown, with yellowish patterns (Fig. <xref ref-type="fig" rid="F1">1</xref>); transverse bands on pronotum yellow; corium and membrane separated by a pale line; Basal 3 segments brown except lateral and posterior margin in male whereas abdomen ventral yellowish in female.</p><p>Vertex of head rounded and broad in both sexes; 7–9 bands on pronotum, sometimes discontinuous, equal or slightly wider than dark interspaces; lateral angle of pronotum blunt; lateral lobes of prothorax narrow, sides almost parallel, apex rounded; pala of male broad, with inconspicuous ridge across face, bearing a curving peg row consisting of 28–29 pegs, distal 5–7 pegs longer and spiculate (Fig. <xref ref-type="fig" rid="F2">2A</xref>); upper palmar bristles separated into two parts, 5 anterior and 26 posterior (Fig. <xref ref-type="fig" rid="F2">2A</xref>); metaxyphus triangular, base narrower than long; hemelytron with vermiculate patterns but irregular at apex of clavus (Fig. <xref ref-type="fig" rid="F2">2B</xref>); antennae with four segments, segment I–II thick and short, segment III thick and longest, segment IV slender and half the length of segment III (Fig. <xref ref-type="fig" rid="F2">2D</xref>); strigil quadrate consisting of 5 combs (Fig. <xref ref-type="fig" rid="F2">2F</xref>); median setiferous lobe of 7<sup>th</sup> abdominal tergite narrow and curved, apex blunt(Fig. <xref ref-type="fig" rid="F2">2F</xref>); right paramere strongly curved at apical 1/3, with a small pointed lobe at tip (Fig. <xref ref-type="fig" rid="F2">2G</xref>); left paramere of male as shown in Figure <xref ref-type="fig" rid="F2">2E</xref>.</p><fig id="F3" position="float" orientation="portrait"><object-id xmlns:xlink="http://www.w3.org/1999/xlink" content-type="doi" xlink:type="simple">10.3897/zookeys.1055.63567.figure3</object-id><object-id xmlns:xlink="http://www.w3.org/1999/xlink" content-type="arpha" xlink:type="simple">F028186C-2D47-5BAC-A0C2-EFD294103230</object-id><label>Figure 3.</label><caption><p>Male foreleg and strigil (<xref ref-type="bibr" rid="B6">Ren and Zhu 2010</xref>). <bold>A–D</bold><italic><tp:taxon-name><tp:taxon-name-part taxon-name-part-type="genus" reg="Cenocorixa">Cenocorixa</tp:taxon-name-part><tp:taxon-name-part taxon-name-part-type="species" reg="bui">bui</tp:taxon-name-part></tp:taxon-name></italic><bold>B–E</bold><italic><tp:taxon-name><tp:taxon-name-part taxon-name-part-type="genus" reg="Cenocorixa">Cenocorixa</tp:taxon-name-part><tp:taxon-name-part taxon-name-part-type="species" reg="crestiforma">crestiforma</tp:taxon-name-part></tp:taxon-name></italic><bold>C–F</bold><italic><tp:taxon-name><tp:taxon-name-part taxon-name-part-type="genus" reg="Cenocorixa">Cenocorixa</tp:taxon-name-part><tp:taxon-name-part taxon-name-part-type="species" reg="montana">montana</tp:taxon-name-part></tp:taxon-name></italic>.</p></caption><graphic xmlns:xlink="http://www.w3.org/1999/xlink" xlink:href="zookeys-1055-089-g003.jpg" position="float" orientation="portrait" xlink:type="simple" id="oo_575252.jpg"><uri content-type="original_file" xlink:type="simple">https://binary.pensoft.net/fig/575252</uri></graphic></fig></tp:treatment-sec><tp:treatment-sec sec-type="distribution" id="SECID0E1BAE"><title>Distribution.</title><p>Currently known only from Yunnan Province, China (Fig. <xref ref-type="fig" rid="F4">4</xref>).</p><fig id="F4" position="float" orientation="portrait"><object-id xmlns:xlink="http://www.w3.org/1999/xlink" content-type="doi" xlink:type="simple">10.3897/zookeys.1055.63567.figure4</object-id><object-id xmlns:xlink="http://www.w3.org/1999/xlink" content-type="arpha" xlink:type="simple">7D34AFE8-4916-5D66-9FE0-DF8054234F2B</object-id><label>Figure 4.</label><caption><p>Distribution of <italic><tp:taxon-name><tp:taxon-name-part taxon-name-part-type="genus" reg="Cenocorixa">Cenocorixa</tp:taxon-name-part></tp:taxon-name></italic> within China.</p></caption><graphic xmlns:xlink="http://www.w3.org/1999/xlink" xlink:href="zookeys-1055-089-g004.jpg" position="float" orientation="portrait" xlink:type="simple" id="oo_575253.jpg"><uri content-type="original_file" xlink:type="simple">https://binary.pensoft.net/fig/575253</uri></graphic></fig></tp:treatment-sec><tp:treatment-sec sec-type="etymology" id="SECID0EYCAE"><title>Etymology.</title><p>Referring to Yuanjiang County in which the type locality situated.</p></tp:treatment-sec><ref-list><ref id="B6"><mixed-citation xmlns:xlink="http://www.w3.org/1999/xlink" xlink:type="simple"><person-group><name name-style="western"><surname>Ren</surname><given-names>SZ</given-names></name><name name-style="western"><surname>Zhu</surname><given-names>WB</given-names></name></person-group> (<year>2010</year>) <article-title>Three new species of genus <italic><tp:taxon-name><tp:taxon-name-part taxon-name-part-type="genus">Cenocorixa</tp:taxon-name-part></tp:taxon-name></italic> (<tp:taxon-name><tp:taxon-name-part taxon-name-part-type="order">Hemiptera</tp:taxon-name-part></tp:taxon-name>: <tp:taxon-name><tp:taxon-name-part taxon-name-part-type="suborder">Heteroptera</tp:taxon-name-part></tp:taxon-name>: <tp:taxon-name><tp:taxon-name-part taxon-name-part-type="family">Corixidae</tp:taxon-name-part></tp:taxon-name>: <tp:taxon-name><tp:taxon-name-part taxon-name-part-type="subfamily">Corixinae</tp:taxon-name-part></tp:taxon-name>) from China.</article-title><source>Zootaxa</source><volume>2350</volume>: <fpage>35</fpage>–<lpage>45</lpage>. <ext-link xlink:type="simple" ext-link-type="doi" xlink:href="10.11646/zootaxa.2350.1.3">https://doi.org/10.11646/zootaxa.2350.1.3</ext-link></mixed-citation></ref><ref id="B5"><mixed-citation xmlns:xlink="http://www.w3.org/1999/xlink" xlink:type="simple"><person-group><name name-style="western"><surname>Lauck</surname><given-names>DR</given-names></name></person-group> (<year>1979</year>) <article-title>Family <tp:taxon-name><tp:taxon-name-part taxon-name-part-type="family">Corixidae</tp:taxon-name-part></tp:taxon-name>.</article-title> In: <person-group><name name-style="western"><surname>Menke</surname><given-names>AS</given-names></name></person-group> (<role>Ed.</role>) <issue-title>The Semiaquatic and Aquatic Hemiptera of California (HeteropteraHemiptera).</issue-title><source>Bulletin of the California Insect Survey</source><volume>21</volume>: <fpage>87</fpage>–<lpage>123</lpage>.</mixed-citation></ref></ref-list></tp:taxon-treatment>
